# Supplementary material for: Slim-panel holographic video display
Source: Nat Commun. 2020 Nov 10;11:5568. doi: 10.1038/s41467-020-19298-4 (PMC7655945; doi:10.1038/s41467-020-19298-4)
Supplement: Supplementary file 5 — Source Data [file 41467_2020_19298_MOESM5_ESM.xlsx]

## Sheet: Figure 5(a)
Figure 5a
x	y	z
(m)	(m)	(m)
0.0145	0.0205	0
0.0136	0.0238	0.0111
0.0111	0.0263	0.0222
0.0072	0.028	0.0333
0.0025	0.0289	0.0444
-0.0025	0.0289	0.0556
-0.0073	0.028	0.0667
-0.0111	0.0263	0.0778
-0.0136	0.0238	0.0889
-0.0145	0.0205	0.1
-0.0136	0.0166	0.1111
-0.0111	0.0123	0.1222
-0.0073	0.0075	0.1333
-0.0025	0.0025	0.1444
0.0025	-0.0025	0.1556
0.0072	-0.0075	0.1667
0.0111	-0.0123	0.1778
0.0136	-0.0166	0.1889
0.0145	-0.0205	0.2
0.0136	-0.0238	0.2111
0.0111	-0.0263	0.2222
0.0072	-0.028	0.2333
0.0025	-0.0289	0.2444
-0.0025	-0.0289	0.2556
-0.0073	-0.028	0.2667
-0.0111	-0.0263	0.2778
-0.0136	-0.0238	0.2889
-0.0145	-0.0205	0.3

## Sheet: Figure 5(b)
Figure 5b
	object depth
x-axis	0 m	0.15 m	0.23 m	0.3 m
0	0.5169	2.01222	3.55393	5.43431
0.1	0.759425	1.47762	2.95986	4.85745
0.15	1.37538	0.658138	1.718	3.86388
0.2	1.78466	0.910112	0.912375	2.92535
0.25	2.26412	1.9435	0.776375	1.90749
0.3	3.2786	2.88109	1.58526	0.737862
0.4	5.18745	4.80761	3.80369	2.08012
0.5	7.17926	7.00966	6.66735	5.20579
